# Supplementary material for: ﻿First record of functional underground traps in a pitcher plant: Nepenthespudica (Nepenthaceae), a new species from North Kalimantan, Borneo
Source: PhytoKeys. 2022 Jun 23;201:77–97. doi: 10.3897/phytokeys.201.82872 (PMC9848998; doi:10.3897/phytokeys.201.82872)
Supplement: XML Treatment for Nepenthes pudica [file phytokeys.201.82872-treatment1.xml]

<!DOCTYPE tp:taxon-treatment
  PUBLIC "-//TaxonX//DTD Taxonomic Treatment Publishing DTD v0 20100105//EN" "tax-treatment-NSO.dtd">
<tp:taxon-treatment xmlns:tp="http://www.plazi.org/taxpub"><tp:treatment-meta><kwd-group><label>Taxon classification</label><kwd>
              <named-content content-type="kingdom">Plantae</named-content>
            </kwd><kwd>
              <named-content content-type="order">Caryophyllales</named-content>
            </kwd><kwd>
              <named-content content-type="family">Nepenthaceae</named-content>
            </kwd></kwd-group><mixed-citation publication-type="journal"><person-group><name><surname>Dančák</surname><given-names>Martin</given-names></name><name><surname>Majeský</surname><given-names>Ľuboš</given-names></name><name><surname>Čermák</surname><given-names>Václav</given-names></name><name><surname>Golos</surname><given-names>Michal R.</given-names></name><name><surname>Płachno</surname><given-names>Bartosz J.</given-names></name><name><surname>Tjiasmanto</surname><given-names>Wewin</given-names></name></person-group><article-title>﻿First record of functional underground traps in a pitcher plant: <italic><tp:taxon-name><tp:taxon-name-part taxon-name-part-type="genus" reg="Nepenthes">Nepenthes</tp:taxon-name-part><tp:taxon-name-part taxon-name-part-type="species" reg="pudica">pudica</tp:taxon-name-part></tp:taxon-name></italic> (<tp:taxon-name><tp:taxon-name-part taxon-name-part-type="family">Nepenthaceae</tp:taxon-name-part></tp:taxon-name>), a new species from North Kalimantan, Borneo</article-title><source>PhytoKeys</source><day>23</day><month>06</month><year>2022</year><volume>201</volume><fpage>77</fpage><lpage>97</lpage><pub-id pub-id-type="doi">10.3897/phytokeys.201.82872</pub-id></mixed-citation></tp:treatment-meta><tp:nomenclature><label>﻿</label><tp:taxon-name>
            <object-id xmlns:xlink="http://www.w3.org/1999/xlink" content-type="arpha" xlink:type="simple">FC85A024-B0C6-5506-A71B-081479ADBEC1</object-id>
            <tp:taxon-name-part taxon-name-part-type="genus" reg="Nepenthes">Nepenthes</tp:taxon-name-part>
            <tp:taxon-name-part taxon-name-part-type="species" reg="pudica">pudica</tp:taxon-name-part>
            <object-id xmlns:xlink="http://www.w3.org/1999/xlink" content-type="ipni" xlink:type="simple">urn:lsid:ipni.org:names:77300236-1</object-id>
          </tp:taxon-name><tp:taxon-authority>Dančák &amp; Majeský</tp:taxon-authority><tp:taxon-status xmlns:xlink="http://www.w3.org/1999/xlink" xlink:type="simple">sp. nov.</tp:taxon-status><xref ref-type="fig" rid="F1">Figs 1</xref><xref ref-type="fig" rid="F2">, 2</xref><xref ref-type="fig" rid="F3">, 3</xref><xref ref-type="fig" rid="F4">, 4</xref><xref ref-type="fig" rid="F5">, 5</xref></tp:nomenclature><tp:treatment-sec sec-type="diagnosis" id="SECID0E1KAC"><title>Diagnosis.</title><p><italic><tp:taxon-name><tp:taxon-name-part taxon-name-part-type="genus" reg="Nepenthes">Nepenthes</tp:taxon-name-part><tp:taxon-name-part taxon-name-part-type="species" reg="pudica">pudica</tp:taxon-name-part></tp:taxon-name></italic> differs from <italic><tp:taxon-name><tp:taxon-name-part taxon-name-part-type="genus" reg="Nepenthes">N.</tp:taxon-name-part><tp:taxon-name-part taxon-name-part-type="species" reg="hispida">hispida</tp:taxon-name-part></tp:taxon-name></italic> Beck in producing short basal underground (vs. aboveground) shoots; ± glabrous (vs. hairy) stems; petiolate (vs. sessile) climbing shoot leaves with auriculate, shortly decurrent (vs. decurrent-amplexicaul) bases; rare (vs. common) upper pitchers; red (vs. green or red blotched) lower pitchers; ± glabrous (vs. hairy) mature pitchers; ventricose (vs. ovoid-ellipsoid) lower pitchers; infundibular (vs. subcylindrical, tapering) upper half of the lower pitcher; 3–5.5 cm (vs. 1.5–3 cm) wide lower pitchers; male flowers in pairs (vs. single or rarely in pairs) and androphore c. 4 mm (vs. 1.5–2 mm) long.</p><fig id="F1" position="float" orientation="portrait"><object-id xmlns:xlink="http://www.w3.org/1999/xlink" content-type="doi" xlink:type="simple">10.3897/phytokeys.201.82872.figure1</object-id><object-id xmlns:xlink="http://www.w3.org/1999/xlink" content-type="arpha" xlink:type="simple">0F7CEBD1-33D4-57B4-81AD-8722BAB0BEDD</object-id><label>Figure 1.</label><caption><p><italic><tp:taxon-name><tp:taxon-name-part taxon-name-part-type="genus" reg="Nepenthes">Nepenthes</tp:taxon-name-part><tp:taxon-name-part taxon-name-part-type="species" reg="pudica">pudica</tp:taxon-name-part></tp:taxon-name></italic><bold>A</bold> juvenile rosette pitcher <bold>B</bold> upper pitchers (4 on the right; each from a different plant), intermediate pitcher (1 on the left) <bold>C</bold> habitat with mature plant <bold>D</bold> habitat with lower pitchers excavated from the soil. Photographs by M. Dančák.</p></caption><graphic xmlns:xlink="http://www.w3.org/1999/xlink" xlink:href="phytokeys-201-077_article-82872__-g001.jpg" position="float" orientation="portrait" xlink:type="simple" id="oo_704707.jpg"><uri content-type="original_file" xlink:type="simple">https://binary.pensoft.net/fig/704707</uri></graphic></fig></tp:treatment-sec><tp:treatment-sec sec-type="material" id="SECID0EQPAC"><title>Type.</title><p>Indonesia. North Kalimantan: Malinau Regency, c. 1110 m a.s.l., 2 February 2012, <italic>W. Tjiasmanto</italic>, <italic>M. Paris &amp; M. Dančák s.n.</italic> (BO, holotype BO1985840, isotype BO1985839).</p></tp:treatment-sec><tp:treatment-sec sec-type="description" id="SECID0E1PAC"><title>Description.</title><p>Terrestrial climber producing climbing shoot and underground basal shoots. <bold><italic>Climbing shoots</italic></bold> up to c. 20 m long, stem glabrous, c. 4–6 mm thick, internodes c. 4 cm long. <bold><italic>Underground basal shoots</italic></bold> short, with reduced, partially or completely achlorophyllous leaves (nanophylls) bearing well-developed lower pitchers, not observed to branch or develop roots. <bold><italic>Rosette leaves</italic></bold> chartaceous, subsessile to shortly petiolate, oblanceolate, up to 16 cm long, up to 4 cm wide, apex subobtuse or acute to acuminate, base auriculate, shortly decurrent, glabrous on both sides but densely hairy with short brown hairs on the margins, tendril up to 16 cm long, uncoiled. <bold><italic>Leaves of climbing shoots</italic></bold> coriaceous, shortly petiolate, oblanceolate, up to 20 cm long, up to 4.5 cm wide, with 2–4 inconspicuous longitudinal veins on each side of the midrib, apex acute, base auriculate, shortly decurrent, glabrous on both sides, margins glabrous, tendril coiling. <bold><italic>Rosette pitchers</italic></bold> produced only briefly on aboveground rosettes, up to 9 cm high, up to 3 cm wide, thin-chartaceous, subcylindrical to ovoid in the lower part. <bold><italic>Lower pitchers</italic></bold> produced exclusivel on underground basal shoots, 7–11 cm high, 3–5.5 cm wide, thin-coriaceous, becoming thicker-walled and markedly sturdier when produced at depth, arising abruptly from the uncoiled tendril, ventricose, broadly ovoid to globose in the lower half, infundibular above, clearly widening towards the mouth; eglandular zone of the inner surfaces extending from the mouth almost to the middle of the pitcher; inner surface near the mouth white, conspicuously red blotched, outer surface red-purple, faintly blotched, occasionally entirely off-white when produced at depth; two fringed wings running from the bottom of the pitcher to the mouth at the front; mouth round, rising at the rear into a short neck; peristome cylindrical in section, up to 2 mm wide, inner surface with distinct teeth up to 0.8 mm long, ribs up to 0.5 mm apart, up to 0.2 mm wide; lid broadly ovate, c. 20–30 mm long, c. 20 mm wide, with short spur; large, craterlike nectar glands ± elliptic in outline, up to 0.35 mm long, scattered densely in the middle of the lower surface. <bold><italic>Upper pitchers</italic></bold> rarely produced, up to 9 cm high, up to 2 cm wide, thin-coriaceous, arising gradually from the tendril, narrowly infundibular at the base, subcylindrical above; eglandular zone of the inner surfaces covering upper 1/3 of the pitcher; outer surface green, inner surface near the mouth yellowish; two fringed wings running from the middle of the pitcher to the mouth at the front; mouth round, with or without very short neck; peristome cylindrical, up to 1.5 mm wide, inner surface with very short teeth, ribs up to 0.25 mm apart, c. 0.1 mm wide; lid broadly ovate, 11–16 mm long, 9–13 mm wide, with curved spur; craterlike nectar glands as in lower pitchers, up to 0.3 mm long. <bold><italic>Male inflorescence</italic></bold> a raceme, peduncle c. 14 cm, rachis c. 13 cm, partial peduncles 2-flowered, bracts absent, pedicels 4–7 mm long, tepals elliptic, up to 6 by 3 mm; androphore c. 4 mm long, anther head 2.5 by 1.5 mm. <bold><italic>Female inflorescence</italic></bold> unknown. <bold><italic>Infructescence</italic></bold> racemose. <bold><italic>Fruit</italic></bold> a fusiform capsule, reddish brown at maturity, conspicuously glossy, valves of fruits c. 45 by 4 mm. <bold><italic>Seeds</italic></bold> 20–25 mm long.</p></tp:treatment-sec><tp:treatment-sec sec-type="habitat" id="SECID0EHFAE"><title>Habitat and ecology.</title><p>The species occurs on ridgetops over sandstone rocks in lower montane rainforest. The known elevational range is 1100–1300 m a.s.l. The plants frequently grow near trees whose branched roots form cavities covered with a moss layer. Lower pitchers are then copiously produced inside these cavities. If no cavities are available, the pitchers are produced directly in soil, deep litter or under moss cushions. At some sites, <italic><tp:taxon-name><tp:taxon-name-part taxon-name-part-type="genus" reg="Nepenthes">Nepenthes</tp:taxon-name-part><tp:taxon-name-part taxon-name-part-type="species" reg="tentaculata">tentaculata</tp:taxon-name-part></tp:taxon-name></italic> Hook.f. and <italic><tp:taxon-name><tp:taxon-name-part taxon-name-part-type="genus" reg="Nepenthes">N.</tp:taxon-name-part><tp:taxon-name-part taxon-name-part-type="species" reg="stenophylla">stenophylla</tp:taxon-name-part></tp:taxon-name></italic> Mast. grew sympatrically with <italic><tp:taxon-name><tp:taxon-name-part taxon-name-part-type="genus" reg="Nepenthes">N.</tp:taxon-name-part><tp:taxon-name-part taxon-name-part-type="species" reg="pudica">pudica</tp:taxon-name-part></tp:taxon-name></italic>, while a species from the <italic><tp:taxon-name><tp:taxon-name-part taxon-name-part-type="genus" reg="Nepenthes">N.</tp:taxon-name-part><tp:taxon-name-part taxon-name-part-type="species" reg="fusca">fusca</tp:taxon-name-part></tp:taxon-name></italic> species complex was spotted growing epiphytically in at least one locality.</p><p>The subterranean growth habit of <italic><tp:taxon-name><tp:taxon-name-part taxon-name-part-type="genus" reg="Nepenthes">Nepenthes</tp:taxon-name-part><tp:taxon-name-part taxon-name-part-type="species" reg="pudica">pudica</tp:taxon-name-part></tp:taxon-name></italic> was consistently observed across the five studied sites but was not shared by the sympatric <italic><tp:taxon-name><tp:taxon-name-part taxon-name-part-type="genus" reg="Nepenthes">Nepenthes</tp:taxon-name-part></tp:taxon-name></italic> species, demonstrating that it was not simply the result of unusual local conditions. The underground shoots of <italic><tp:taxon-name><tp:taxon-name-part taxon-name-part-type="genus" reg="Nepenthes">N.</tp:taxon-name-part><tp:taxon-name-part taxon-name-part-type="species" reg="pudica">pudica</tp:taxon-name-part></tp:taxon-name></italic> had no obstacles preventing them from growing upwards, suggesting that they are not negatively gravitropic as is typical of stems. Neither did they show signs of growing towards light, even when concealed only under a soft moss cushion or already slightly chlorophyllous (Fig. <xref ref-type="fig" rid="F2">2B</xref>). Based on this and their generally lateral character, it might be supposed that they are negatively phototropic rather than positively gravitropic.</p><fig id="F2" position="float" orientation="portrait"><object-id xmlns:xlink="http://www.w3.org/1999/xlink" content-type="doi" xlink:type="simple">10.3897/phytokeys.201.82872.figure2</object-id><object-id xmlns:xlink="http://www.w3.org/1999/xlink" content-type="arpha" xlink:type="simple">F24563A2-5651-5760-BECB-BDE35E4D7B9B</object-id><label>Figure 2.</label><caption><p><italic><tp:taxon-name><tp:taxon-name-part taxon-name-part-type="genus" reg="Nepenthes">Nepenthes</tp:taxon-name-part><tp:taxon-name-part taxon-name-part-type="species" reg="pudica">pudica</tp:taxon-name-part></tp:taxon-name></italic><bold>A</bold> detail of lower pitchers excavated from the soil <bold>B</bold> lower pitchers in a cavity under tree roots–note greening of phyllodia formed in presence of low light <bold>C</bold> lower pitchers revealed under a moss mat <bold>D</bold> lower pitchers extracted from a cavity–note achlorophyllous shoot and reduced phyllodia formed in total darkness. Photographs by M. Dančák.</p></caption><graphic xmlns:xlink="http://www.w3.org/1999/xlink" xlink:href="phytokeys-201-077_article-82872__-g002.jpg" position="float" orientation="portrait" xlink:type="simple" id="oo_704708.jpg"><uri content-type="original_file" xlink:type="simple">https://binary.pensoft.net/fig/704708</uri></graphic></fig></tp:treatment-sec><tp:treatment-sec sec-type="distribution" id="SECID0E2KAE"><title>Distribution.</title><p>The species is known only from a few adjoining localities in the western part of the Mentarang Hulu district of North Kalimantan, Indonesia. The exact locations have been withheld in order to prevent poaching by unscrupulous commercial collectors.</p></tp:treatment-sec><tp:treatment-sec sec-type="etymology" id="SECID0EALAE"><title>Etymology.</title><p>The specific epithet <italic>pudica</italic> (bashful, shy), is a feminine adjective and alludes to the fact that lower pitchers remain concealed from direct view.</p><table-wrap id="T1" position="float" orientation="portrait"><label>Table 1.</label><caption><p>Main morphological differences between <italic><tp:taxon-name><tp:taxon-name-part taxon-name-part-type="genus" reg="Nepenthes">Nepenthes</tp:taxon-name-part><tp:taxon-name-part taxon-name-part-type="species" reg="pudica">pudica</tp:taxon-name-part></tp:taxon-name></italic> and related species, including <italic><tp:taxon-name><tp:taxon-name-part taxon-name-part-type="genus" reg="Nepenthes">N.</tp:taxon-name-part><tp:taxon-name-part taxon-name-part-type="species" reg="leptochila">leptochila</tp:taxon-name-part></tp:taxon-name></italic>, which is not recognised by most researchers. The characters that best differentiate <italic><tp:taxon-name><tp:taxon-name-part taxon-name-part-type="genus" reg="Nepenthes">N.</tp:taxon-name-part><tp:taxon-name-part taxon-name-part-type="species" reg="pudica">pudica</tp:taxon-name-part></tp:taxon-name></italic> from the other species are in bold.</p></caption><table id="TID0EFYBG" rules="all"><tbody><tr><th rowspan="1" colspan="1">Characteristic</th><th rowspan="1" colspan="1">
                    <italic>
                      <tp:taxon-name><tp:taxon-name-part taxon-name-part-type="genus" reg="Nepenthes">N.</tp:taxon-name-part><tp:taxon-name-part taxon-name-part-type="species" reg="hirsuta">hirsuta</tp:taxon-name-part></tp:taxon-name>
                    </italic>
                  </th><th rowspan="1" colspan="1">
                    <italic>
                      <tp:taxon-name><tp:taxon-name-part taxon-name-part-type="genus" reg="Nepenthes">N.</tp:taxon-name-part><tp:taxon-name-part taxon-name-part-type="species" reg="hispida">hispida</tp:taxon-name-part></tp:taxon-name>
                    </italic>
                  </th><th rowspan="1" colspan="1">
                    <italic>
                      <tp:taxon-name><tp:taxon-name-part taxon-name-part-type="genus" reg="Nepenthes">N.</tp:taxon-name-part><tp:taxon-name-part taxon-name-part-type="species" reg="pudica">pudica</tp:taxon-name-part></tp:taxon-name>
                    </italic>
                  </th><th rowspan="1" colspan="1">
                    <italic>
                      <tp:taxon-name><tp:taxon-name-part taxon-name-part-type="genus" reg="Nepenthes">N.</tp:taxon-name-part><tp:taxon-name-part taxon-name-part-type="species" reg="leptochila">leptochila</tp:taxon-name-part></tp:taxon-name>
                    </italic>
                  </th></tr><tr><td rowspan="1" colspan="1">short basal shoots</td><td rowspan="1" colspan="1">
                    <bold>aboveground</bold>
                  </td><td rowspan="1" colspan="1">
                    <bold>aboveground</bold>
                  </td><td rowspan="1" colspan="1">
                    <bold>underground</bold>
                  </td><td rowspan="1" colspan="1">
                    <bold>aboveground</bold>
                  </td></tr><tr><td rowspan="1" colspan="1">stem indumentum</td><td rowspan="1" colspan="1">
                    <bold>hairy</bold>
                  </td><td rowspan="1" colspan="1">
                    <bold>hairy</bold>
                  </td><td rowspan="1" colspan="1">±<bold>glabrous</bold></td><td rowspan="1" colspan="1">±glabrous</td></tr><tr><td rowspan="1" colspan="1">stem colour</td><td rowspan="1" colspan="1">brown</td><td rowspan="1" colspan="1">purplish grey</td><td rowspan="1" colspan="1">brownish green to purplish</td><td rowspan="1" colspan="1">reddish</td></tr><tr><td rowspan="1" colspan="1">climbing shoot leaf shape</td><td rowspan="1" colspan="1">obovate</td><td rowspan="1" colspan="1">oblanceolate to oblong</td><td rowspan="1" colspan="1">oblanceolate</td><td rowspan="1" colspan="1">obovate-lanceolate</td></tr><tr><td rowspan="1" colspan="1">climbing shoot leaf width</td><td rowspan="1" colspan="1">3–6 cm</td><td rowspan="1" colspan="1">1.8–3.3</td><td rowspan="1" colspan="1">up to 4.5 cm</td><td rowspan="1" colspan="1">2.5–5.5 cm</td></tr><tr><td rowspan="1" colspan="1">climbing shoot leaf</td><td rowspan="1" colspan="1">petiolate</td><td rowspan="1" colspan="1">
                    <bold>sessile</bold>
                  </td><td rowspan="1" colspan="1">
                    <bold>petiolate</bold>
                  </td><td rowspan="1" colspan="1">shortly petiolate</td></tr><tr><td rowspan="1" colspan="1">climbing shoot leaf base</td><td rowspan="1" colspan="1">
                    <bold>semi-amplexicaul</bold>
                  </td><td rowspan="1" colspan="1">
                    <bold>decurrent-amplexicaul</bold>
                  </td><td rowspan="1" colspan="1">
                    <bold>auriculate, shortly decurrent</bold>
                  </td><td rowspan="1" colspan="1">auriculate, hardly decurrent</td></tr><tr><td rowspan="1" colspan="1">climbing shoot leaf texture</td><td rowspan="1" colspan="1">thin-coriaceous</td><td rowspan="1" colspan="1">thin-coriaceous</td><td rowspan="1" colspan="1">coriaceous</td><td rowspan="1" colspan="1">
                    <bold>chartaceous</bold>
                  </td></tr><tr><td rowspan="1" colspan="1">climbing shoot leaf apex</td><td rowspan="1" colspan="1">acute or rounded</td><td rowspan="1" colspan="1">acuminate to obtuse</td><td rowspan="1" colspan="1">acute</td><td rowspan="1" colspan="1">acute, obtuse or rounded</td></tr><tr><td rowspan="1" colspan="1">longitudinal veins</td><td rowspan="1" colspan="1">3–4</td><td rowspan="1" colspan="1">3</td><td rowspan="1" colspan="1">2–4 not prominent</td><td rowspan="1" colspan="1">5</td></tr><tr><td rowspan="1" colspan="1">tendril indumentum</td><td rowspan="1" colspan="1">hairy</td><td rowspan="1" colspan="1">hairy</td><td rowspan="1" colspan="1">hairy or glabrous</td><td rowspan="1" colspan="1">glabrous?</td></tr><tr><td rowspan="1" colspan="1">upper pitchers</td><td rowspan="1" colspan="1">
                    <bold>few</bold>
                  </td><td rowspan="1" colspan="1">
                    <bold>common</bold>
                  </td><td rowspan="1" colspan="1">
                    <bold>rare</bold>
                  </td><td rowspan="1" colspan="1">
                    <bold>present</bold>
                  </td></tr><tr><td rowspan="1" colspan="1">lower pitcher colour</td><td rowspan="1" colspan="1">
                    <bold>green</bold>
                  </td><td rowspan="1" colspan="1">
                    <bold>green or red blotched</bold>
                  </td><td rowspan="1" colspan="1">
                    <bold>red</bold>
                  </td><td rowspan="1" colspan="1">?</td></tr><tr><td rowspan="1" colspan="1">adult pitcher indumentum</td><td rowspan="1" colspan="1">
                    <bold>hairy</bold>
                  </td><td rowspan="1" colspan="1">
                    <bold>hairy</bold>
                  </td><td rowspan="1" colspan="1">±<bold>glabrous</bold></td><td rowspan="1" colspan="1">glabrous?</td></tr><tr><td rowspan="1" colspan="1">lower pitcher shape</td><td rowspan="1" colspan="1">
                    <bold>ovoid</bold>
                  </td><td rowspan="1" colspan="1">
                    <bold>ovoid-ellipsoid</bold>
                  </td><td rowspan="1" colspan="1">
                    <bold>ventricose</bold>
                  </td><td rowspan="1" colspan="1">
                    <bold>ovoid-ellipsoid</bold>
                  </td></tr><tr><td rowspan="1" colspan="1">lower half of lower pitcher</td><td rowspan="1" colspan="1">ovoid</td><td rowspan="1" colspan="1">ovoid-ellipsoid</td><td rowspan="1" colspan="1">ovoid to globose</td><td rowspan="1" colspan="1">ovoid to globose</td></tr><tr><td rowspan="1" colspan="1">upper half of lower pitcher</td><td rowspan="1" colspan="1">
                    <bold>conical</bold>
                  </td><td rowspan="1" colspan="1">
                    <bold>subcylindrical, tapering</bold>
                  </td><td rowspan="1" colspan="1">
                    <bold>infundibular</bold>
                  </td><td rowspan="1" colspan="1">~<bold>cylindrical, tapering</bold></td></tr><tr><td rowspan="1" colspan="1">lower pitcher length</td><td rowspan="1" colspan="1">up to 15 cm</td><td rowspan="1" colspan="1">5–8.5 cm</td><td rowspan="1" colspan="1">7–11 cm</td><td rowspan="1" colspan="1">up to 8 cm</td></tr><tr><td rowspan="1" colspan="1">lower pitcher width</td><td rowspan="1" colspan="1">up to 7 cm</td><td rowspan="1" colspan="1">
                    <bold>1.5–3 cm</bold>
                  </td><td rowspan="1" colspan="1">
                    <bold>3–5.5 cm</bold>
                  </td><td rowspan="1" colspan="1">
                    <bold>up to 3 cm</bold>
                  </td></tr><tr><td rowspan="1" colspan="1">eglandular zone</td><td rowspan="1" colspan="1">
                    <bold>almost absent</bold>
                  </td><td rowspan="1" colspan="1">nearly 1/2 of the surface</td><td rowspan="1" colspan="1">
                    <bold>nearly 1/2 of the surface</bold>
                  </td><td rowspan="1" colspan="1">
                    <bold>1/3 of the surface</bold>
                  </td></tr><tr><td rowspan="1" colspan="1">peristome width</td><td rowspan="1" colspan="1">up to 6 mm</td><td rowspan="1" colspan="1">0.5–1.2 mm</td><td rowspan="1" colspan="1">up to 2 mm</td><td rowspan="1" colspan="1">up to 1.5 mm</td></tr><tr><td rowspan="1" colspan="1">peristome in section</td><td rowspan="1" colspan="1">cylindrical or flattened</td><td rowspan="1" colspan="1">cylindrical</td><td rowspan="1" colspan="1">cylindrical</td><td rowspan="1" colspan="1">cylindrical or flattened</td></tr><tr><td rowspan="1" colspan="1">male flowers</td><td rowspan="1" colspan="1">in pairs</td><td rowspan="1" colspan="1">
                    <bold>single or rarely in pairs</bold>
                  </td><td rowspan="1" colspan="1">
                    <bold>in pairs</bold>
                  </td><td rowspan="1" colspan="1">?</td></tr><tr><td rowspan="1" colspan="1">androphore length</td><td rowspan="1" colspan="1">3.5–6 mm</td><td rowspan="1" colspan="1">
                    <bold>1.5–2 mm</bold>
                  </td><td rowspan="1" colspan="1">~<bold>4 mm</bold></td><td rowspan="1" colspan="1">?</td></tr><tr><td rowspan="1" colspan="1">ecology</td><td rowspan="1" colspan="1">ridgetops</td><td rowspan="1" colspan="1">heath forest</td><td rowspan="1" colspan="1">ridgetops</td><td rowspan="1" colspan="1">?</td></tr><tr><td rowspan="1" colspan="1">elevational distribution</td><td rowspan="1" colspan="1">
                    <bold>0–1000 m</bold>
                  </td><td rowspan="1" colspan="1">
                    <bold>100–800 m</bold>
                  </td><td rowspan="1" colspan="1">
                    <bold>1100–1300 m</bold>
                  </td><td rowspan="1" colspan="1">~<bold>300 m</bold></td></tr></tbody></table></table-wrap></tp:treatment-sec><tp:treatment-sec sec-type="conservation status" id="SECID0E4AAG"><title>Conservation status.</title><p><italic><tp:taxon-name><tp:taxon-name-part taxon-name-part-type="genus" reg="Nepenthes">Nepenthes</tp:taxon-name-part><tp:taxon-name-part taxon-name-part-type="species" reg="pudica">pudica</tp:taxon-name-part></tp:taxon-name></italic> is endemic to Borneo. It is known from five closely situated sites, which represent a single location (<xref ref-type="bibr" rid="B28">IUCN 2022</xref>). Both the extent of occurrence (<abbrev xmlns:xlink="http://www.w3.org/1999/xlink" xlink:title="extent of occurrence" id="ABBRID0ESBAG" xlink:type="simple">EOO</abbrev>) and minimal area of occupancy (<abbrev xmlns:xlink="http://www.w3.org/1999/xlink" xlink:title="area of occupancy" id="ABBRID0EWBAG" xlink:type="simple">AOO</abbrev>) of <italic><tp:taxon-name><tp:taxon-name-part taxon-name-part-type="genus" reg="Nepenthes">N.</tp:taxon-name-part><tp:taxon-name-part taxon-name-part-type="species" reg="pudica">pudica</tp:taxon-name-part></tp:taxon-name></italic> are estimated to be less than 4 km<sup>2</sup>. There is uncertainty as to whether the species occurs within Kayan Mentarang National Park, as its borders were not marked in the field at the time of discovery. However, the available maps suggest all the sites are actually located outside the national park, thus legally unprotected. Due to its restricted distribution, small population size and possible habitat loss, the species qualifies to be assigned preliminary conservation status as critically endangered (CR), based on criteria B1 ab(iii) and D of the IUCN Red List categories and criteria (<xref ref-type="bibr" rid="B27">IUCN 2012</xref>).</p></tp:treatment-sec><tp:treatment-sec sec-type="Prey composition and infauna" id="SECID0ELCAG"><title>Prey composition and infauna.</title><p>We found 1785 invertebrate individuals belonging to 40 different taxa (Tables <xref ref-type="table" rid="T2">2</xref>, <xref ref-type="table" rid="T3">3</xref>) in suspensions sampled from five underground pitchers (found in a tree-root cavity) and one aerial rosette pitcher (growing 2 metres above the soil surface and arising from an offshoot of a fallen climbing stem). Necromass of the prey consisted of sclerites of highly digested invertebrates. It contained mainly litter- and soil-inhabiting species as well as a large amount of plant detritus. Among soil- and litter-inhabiting species we observed mites (mostly from the family <tp:taxon-name><tp:taxon-name-part taxon-name-part-type="family">Oribatidae</tp:taxon-name-part></tp:taxon-name>), leaf litter–inhabiting beetles (families <tp:taxon-name><tp:taxon-name-part taxon-name-part-type="family">Scydmaenidae</tp:taxon-name-part></tp:taxon-name>, <tp:taxon-name><tp:taxon-name-part taxon-name-part-type="family">Pselaphidae</tp:taxon-name-part></tp:taxon-name>, <tp:taxon-name><tp:taxon-name-part taxon-name-part-type="family">Liodidae</tp:taxon-name-part></tp:taxon-name>, <tp:taxon-name><tp:taxon-name-part taxon-name-part-type="family">Carabidae</tp:taxon-name-part></tp:taxon-name>) and a single ant of the genus <italic><tp:taxon-name><tp:taxon-name-part taxon-name-part-type="genus" reg="Anochetus">Anochetus</tp:taxon-name-part></tp:taxon-name></italic> (subfamily <tp:taxon-name><tp:taxon-name-part taxon-name-part-type="subfamily">Ponerinae</tp:taxon-name-part></tp:taxon-name>). These taxa are mostly mycophagous, detritophagous, or predators. However, the main and the essential prey component was a species of ant from the subfamily <tp:taxon-name><tp:taxon-name-part taxon-name-part-type="subfamily">Myrmicinae</tp:taxon-name-part></tp:taxon-name>, probably a species of the genus <italic><tp:taxon-name><tp:taxon-name-part taxon-name-part-type="genus" reg="Crematogaster">Crematogaster</tp:taxon-name-part></tp:taxon-name></italic>, which is closely associated with <italic><tp:taxon-name><tp:taxon-name-part taxon-name-part-type="genus" reg="Nepenthes">Nepenthes</tp:taxon-name-part></tp:taxon-name></italic> (<xref ref-type="bibr" rid="B7">Bonhomme et al. 2011</xref>). A number of individuals of an ant from the genus <italic><tp:taxon-name><tp:taxon-name-part taxon-name-part-type="genus" reg="Polyrhachis">Polyrhachis</tp:taxon-name-part></tp:taxon-name></italic> were found in the aboveground rosette pitcher in contrast with their rare occurrence in underground traps.</p><table-wrap id="T2" position="float" orientation="portrait"><label>Table 2.</label><caption><p>Prey composition of <italic><tp:taxon-name><tp:taxon-name-part taxon-name-part-type="genus" reg="Nepenthes">Nepenthes</tp:taxon-name-part><tp:taxon-name-part taxon-name-part-type="species" reg="pudica">pudica</tp:taxon-name-part></tp:taxon-name></italic> based on analysis of five underground pitchers and one aerial pitcher.</p></caption><table id="TID0EVQAI" rules="all"><tbody><tr><th rowspan="2" colspan="1">Prey composition in traps</th><th rowspan="1" colspan="5">traps from root cavity</th><th rowspan="1" colspan="1">abovegr.</th><th rowspan="2" colspan="1">total</th></tr><tr><th rowspan="1" colspan="1">trap 1</th><th rowspan="1" colspan="1">trap 2</th><th rowspan="1" colspan="1">trap 3</th><th rowspan="1" colspan="1">trap 4</th><th rowspan="1" colspan="1">trap 5</th><th rowspan="1" colspan="1">trap 6</th></tr><tr><td rowspan="1" colspan="1"><tp:taxon-name><tp:taxon-name-part taxon-name-part-type="subclass">Acarina</tp:taxon-name-part></tp:taxon-name>, <tp:taxon-name><tp:taxon-name-part taxon-name-part-type="family">Oribatidae</tp:taxon-name-part></tp:taxon-name> spp.</td><td rowspan="1" colspan="1">1</td><td rowspan="1" colspan="1">3</td><td rowspan="1" colspan="1">14</td><td rowspan="7" colspan="1">c. 100</td><td rowspan="4" colspan="1">20</td><td rowspan="18" colspan="1"/><td rowspan="1" colspan="1">c. 138</td></tr><tr><td rowspan="1" colspan="1"><tp:taxon-name><tp:taxon-name-part taxon-name-part-type="subclass">Acarina</tp:taxon-name-part></tp:taxon-name> div.</td><td rowspan="1" colspan="1">1</td><td rowspan="4" colspan="1">1</td><td rowspan="4" colspan="1">25</td><td rowspan="1" colspan="1">27</td></tr><tr><td rowspan="1" colspan="1"><tp:taxon-name><tp:taxon-name-part taxon-name-part-type="order">Araneae</tp:taxon-name-part></tp:taxon-name>, cf. <tp:taxon-name><tp:taxon-name-part taxon-name-part-type="family">Lycosidae</tp:taxon-name-part></tp:taxon-name></td><td rowspan="1" colspan="1">1</td><td rowspan="1" colspan="1">1</td></tr><tr><td rowspan="1" colspan="1"><tp:taxon-name><tp:taxon-name-part taxon-name-part-type="order">Araneae</tp:taxon-name-part></tp:taxon-name>: cf. <tp:taxon-name><tp:taxon-name-part taxon-name-part-type="family">Dysderidae</tp:taxon-name-part></tp:taxon-name></td><td rowspan="3" colspan="1">1</td><td rowspan="1" colspan="1">1</td></tr><tr><td rowspan="1" colspan="1">
                    <tp:taxon-name><tp:taxon-name-part taxon-name-part-type="order">Araneae</tp:taxon-name-part></tp:taxon-name>
                  </td><td rowspan="7" colspan="1">1</td><td rowspan="1" colspan="1">1</td></tr><tr><td rowspan="1" colspan="1"><tp:taxon-name><tp:taxon-name-part taxon-name-part-type="superfamily">Arachnoidea</tp:taxon-name-part></tp:taxon-name>, g. sp.</td><td rowspan="4" colspan="1">1</td><td rowspan="5" colspan="1">1</td><td rowspan="1" colspan="1">2</td></tr><tr><td rowspan="1" colspan="1"><tp:taxon-name><tp:taxon-name-part taxon-name-part-type="order">Coleoptera</tp:taxon-name-part></tp:taxon-name>, <tp:taxon-name><tp:taxon-name-part taxon-name-part-type="family">Aphodiidae</tp:taxon-name-part></tp:taxon-name> g. sp.</td><td rowspan="4" colspan="1">1</td><td rowspan="1" colspan="1">1</td></tr><tr><td rowspan="1" colspan="1"><tp:taxon-name><tp:taxon-name-part taxon-name-part-type="order">Coleoptera</tp:taxon-name-part></tp:taxon-name>, <tp:taxon-name><tp:taxon-name-part taxon-name-part-type="family">Carabidae</tp:taxon-name-part></tp:taxon-name> g. sp.</td><td rowspan="1" colspan="1">2</td><td rowspan="1" colspan="1">2</td></tr><tr><td rowspan="1" colspan="1"><tp:taxon-name><tp:taxon-name-part taxon-name-part-type="order">Coleoptera</tp:taxon-name-part></tp:taxon-name>, cf. <tp:taxon-name><tp:taxon-name-part taxon-name-part-type="family">Leiodidae</tp:taxon-name-part></tp:taxon-name></td><td rowspan="2" colspan="1">6</td><td rowspan="1" colspan="1">6</td></tr><tr><td rowspan="1" colspan="1"><tp:taxon-name><tp:taxon-name-part taxon-name-part-type="order">Coleoptera</tp:taxon-name-part></tp:taxon-name>, <tp:taxon-name><tp:taxon-name-part taxon-name-part-type="family">Pselaphidae</tp:taxon-name-part></tp:taxon-name> g. sp.</td><td rowspan="1" colspan="1">1</td><td rowspan="1" colspan="1">1</td></tr><tr><td rowspan="1" colspan="1"><tp:taxon-name><tp:taxon-name-part taxon-name-part-type="order">Coleoptera</tp:taxon-name-part></tp:taxon-name>, <tp:taxon-name><tp:taxon-name-part taxon-name-part-type="family">Scydmaenidae</tp:taxon-name-part></tp:taxon-name> g. sp.</td><td rowspan="11" colspan="1">2</td><td rowspan="4" colspan="1">7</td><td rowspan="2" colspan="1">4</td><td rowspan="4" colspan="1">2</td><td rowspan="1" colspan="1">15</td></tr><tr><td rowspan="1" colspan="1"><tp:taxon-name><tp:taxon-name-part taxon-name-part-type="order">Coleoptera</tp:taxon-name-part></tp:taxon-name>, g. sp. 1</td><td rowspan="4" colspan="1">3</td><td rowspan="1" colspan="1">3</td></tr><tr><td rowspan="1" colspan="1"><tp:taxon-name><tp:taxon-name-part taxon-name-part-type="order">Coleoptera</tp:taxon-name-part></tp:taxon-name>, g. sp. 2</td><td rowspan="1" colspan="1">2</td><td rowspan="1" colspan="1">2</td></tr><tr><td rowspan="1" colspan="1"><tp:taxon-name><tp:taxon-name-part taxon-name-part-type="order">Diptera</tp:taxon-name-part></tp:taxon-name>, <tp:taxon-name><tp:taxon-name-part taxon-name-part-type="family">Phoridae</tp:taxon-name-part></tp:taxon-name> g. sp.</td><td rowspan="4" colspan="1">1</td><td rowspan="1" colspan="1">1</td></tr><tr><td rowspan="1" colspan="1"><tp:taxon-name><tp:taxon-name-part taxon-name-part-type="order">Diptera</tp:taxon-name-part></tp:taxon-name>, <tp:taxon-name><tp:taxon-name-part taxon-name-part-type="suborder">Nematocera</tp:taxon-name-part></tp:taxon-name> g. sp.</td><td rowspan="5" colspan="1">2</td><td rowspan="2" colspan="1">3</td><td rowspan="1" colspan="1">5</td></tr><tr><td rowspan="1" colspan="1"><tp:taxon-name><tp:taxon-name-part taxon-name-part-type="order">Diptera</tp:taxon-name-part></tp:taxon-name>, g. sp.</td><td rowspan="4" colspan="1">1</td><td rowspan="1" colspan="1">1</td></tr><tr><td rowspan="1" colspan="1"><tp:taxon-name><tp:taxon-name-part taxon-name-part-type="order">Hemiptera</tp:taxon-name-part></tp:taxon-name>, <tp:taxon-name><tp:taxon-name-part taxon-name-part-type="family">Derbidae</tp:taxon-name-part></tp:taxon-name> g. sp.</td><td rowspan="5" colspan="1">1</td><td rowspan="1" colspan="1">1</td></tr><tr><td rowspan="1" colspan="1"><tp:taxon-name><tp:taxon-name-part taxon-name-part-type="order">Hymenoptera</tp:taxon-name-part></tp:taxon-name>, <tp:taxon-name><tp:taxon-name-part taxon-name-part-type="superfamily">Chalcidoidea</tp:taxon-name-part></tp:taxon-name> g. sp.</td><td rowspan="2" colspan="1">1</td><td rowspan="1" colspan="1">1</td></tr><tr><td rowspan="1" colspan="1"><tp:taxon-name><tp:taxon-name-part taxon-name-part-type="order">Hymenoptera</tp:taxon-name-part></tp:taxon-name>, <tp:taxon-name><tp:taxon-name-part taxon-name-part-type="subfamily">Formicinae</tp:taxon-name-part></tp:taxon-name>: <tp:taxon-name><tp:taxon-name-part taxon-name-part-type="genus" reg="Camponotus">Camponotus</tp:taxon-name-part><tp:taxon-name-part taxon-name-part-type="uncertainty-rank">cf.</tp:taxon-name-part><tp:taxon-name-part taxon-name-part-type="species" reg="gigas">gigas</tp:taxon-name-part></tp:taxon-name></td><td rowspan="1" colspan="1">4</td><td rowspan="1" colspan="1">4</td></tr><tr><td rowspan="1" colspan="1"><tp:taxon-name><tp:taxon-name-part taxon-name-part-type="order">Hymenoptera</tp:taxon-name-part></tp:taxon-name>, <tp:taxon-name><tp:taxon-name-part taxon-name-part-type="subfamily">Formicinae</tp:taxon-name-part></tp:taxon-name>: <italic><tp:taxon-name><tp:taxon-name-part taxon-name-part-type="genus" reg="Polyrhachis">Polyrhachis</tp:taxon-name-part></tp:taxon-name></italic> sp.</td><td rowspan="2" colspan="1">3</td><td rowspan="2" colspan="1">1</td><td rowspan="1" colspan="1">1</td><td rowspan="1" colspan="1">17</td><td rowspan="1" colspan="1">22</td></tr><tr><td rowspan="1" colspan="1"><tp:taxon-name><tp:taxon-name-part taxon-name-part-type="order">Hymenoptera</tp:taxon-name-part></tp:taxon-name>, <tp:taxon-name><tp:taxon-name-part taxon-name-part-type="subfamily">Formicinae</tp:taxon-name-part></tp:taxon-name> g. sp.</td><td rowspan="1" colspan="1">3</td><td rowspan="5" colspan="1">1</td><td rowspan="1" colspan="1">4</td></tr><tr><td rowspan="1" colspan="1"><tp:taxon-name><tp:taxon-name-part taxon-name-part-type="order">Hymenoptera</tp:taxon-name-part></tp:taxon-name>, <tp:taxon-name><tp:taxon-name-part taxon-name-part-type="subfamily">Myrmicinae</tp:taxon-name-part></tp:taxon-name> g. sp. 1</td><td rowspan="3" colspan="1">c. 500</td><td rowspan="1" colspan="1">11</td><td rowspan="1" colspan="1">c. 100</td><td rowspan="4" colspan="1">c. 50</td><td rowspan="1" colspan="1">c. 700</td><td rowspan="1" colspan="1">c. 1361</td></tr><tr><td rowspan="1" colspan="1"><tp:taxon-name><tp:taxon-name-part taxon-name-part-type="order">Hymenoptera</tp:taxon-name-part></tp:taxon-name>, <tp:taxon-name><tp:taxon-name-part taxon-name-part-type="subfamily">Myrmicinae</tp:taxon-name-part></tp:taxon-name> g. sp. 2</td><td rowspan="2" colspan="1">1</td><td rowspan="1" colspan="1">1</td><td rowspan="3" colspan="1">25</td><td rowspan="1" colspan="1">27</td></tr><tr><td rowspan="1" colspan="1"><tp:taxon-name><tp:taxon-name-part taxon-name-part-type="order">Hymenoptera</tp:taxon-name-part></tp:taxon-name>, <tp:taxon-name><tp:taxon-name-part taxon-name-part-type="subfamily">Ponerinae</tp:taxon-name-part></tp:taxon-name>: <italic><tp:taxon-name><tp:taxon-name-part taxon-name-part-type="genus" reg="Anochetus">Anochetus</tp:taxon-name-part></tp:taxon-name></italic> sp.</td><td rowspan="2" colspan="1">1</td><td rowspan="1" colspan="1">1</td></tr><tr><td rowspan="1" colspan="1"><tp:taxon-name><tp:taxon-name-part taxon-name-part-type="order">Hymenoptera</tp:taxon-name-part></tp:taxon-name>, <tp:taxon-name><tp:taxon-name-part taxon-name-part-type="family">Sphecidae</tp:taxon-name-part></tp:taxon-name> g. sp.</td><td rowspan="1" colspan="1">2</td><td rowspan="1" colspan="1">1</td><td rowspan="1" colspan="1">3</td></tr><tr><td rowspan="1" colspan="1">
                    <bold>Sum of individuals</bold>
                  </td><td rowspan="1" colspan="1">
                    <bold>c. 509</bold>
                  </td><td rowspan="1" colspan="1">
                    <bold>31</bold>
                  </td><td rowspan="1" colspan="1">
                    <bold>c. 151</bold>
                  </td><td rowspan="1" colspan="1">
                    <bold>c. 164</bold>
                  </td><td rowspan="1" colspan="1">
                    <bold>c. 754</bold>
                  </td><td rowspan="1" colspan="1">
                    <bold>22</bold>
                  </td><td rowspan="1" colspan="1">
                    <bold>c. 1631</bold>
                  </td></tr><tr><td rowspan="1" colspan="1">
                    <bold>Sum of taxa</bold>
                  </td><td rowspan="1" colspan="1">
                    <bold>8</bold>
                  </td><td rowspan="1" colspan="1">
                    <bold>10</bold>
                  </td><td rowspan="1" colspan="1">
                    <bold>11</bold>
                  </td><td rowspan="1" colspan="1">
                    <bold>7</bold>
                  </td><td rowspan="1" colspan="1">
                    <bold>8</bold>
                  </td><td rowspan="1" colspan="1">
                    <bold>3</bold>
                  </td><td rowspan="1" colspan="1">
                    <bold>25</bold>
                  </td></tr></tbody></table></table-wrap><p>Surprisingly, we found relatively numerous infauna, especially larvae of mosquitoes, nematodes and annelids in both aboveground and underground pitchers (Table <xref ref-type="table" rid="T3">3</xref>). We identified three species of mosquitoes from two genera, <italic><tp:taxon-name><tp:taxon-name-part taxon-name-part-type="genus" reg="Uranotaenia">Uranotaenia</tp:taxon-name-part></tp:taxon-name></italic> and <italic><tp:taxon-name><tp:taxon-name-part taxon-name-part-type="genus" reg="Culex">Culex</tp:taxon-name-part></tp:taxon-name></italic>. Identified nematodes belong to seven families: <tp:taxon-name><tp:taxon-name-part taxon-name-part-type="family">Aphelenchoididae</tp:taxon-name-part></tp:taxon-name>, <tp:taxon-name><tp:taxon-name-part taxon-name-part-type="family">Cephalobidae</tp:taxon-name-part></tp:taxon-name>, <tp:taxon-name><tp:taxon-name-part taxon-name-part-type="family">Diplogastridae</tp:taxon-name-part></tp:taxon-name>, <tp:taxon-name><tp:taxon-name-part taxon-name-part-type="family">Panagrolaimidae</tp:taxon-name-part></tp:taxon-name>, <tp:taxon-name><tp:taxon-name-part taxon-name-part-type="family">Plectidae</tp:taxon-name-part></tp:taxon-name>, <tp:taxon-name><tp:taxon-name-part taxon-name-part-type="family">Rhabditidae</tp:taxon-name-part></tp:taxon-name> (dauer larvae) and <tp:taxon-name><tp:taxon-name-part taxon-name-part-type="family">Wilsonematidae</tp:taxon-name-part></tp:taxon-name>. The most abundant were members of families <tp:taxon-name><tp:taxon-name-part taxon-name-part-type="family">Rhabditidae</tp:taxon-name-part></tp:taxon-name> and <tp:taxon-name><tp:taxon-name-part taxon-name-part-type="family">Diplogastridae</tp:taxon-name-part></tp:taxon-name> detected in the aboveground trap, which were previously recorded from the pitcher fluid of <italic><tp:taxon-name><tp:taxon-name-part taxon-name-part-type="genus" reg="Nepenthes">Nepenthes</tp:taxon-name-part><tp:taxon-name-part taxon-name-part-type="species" reg="mirabilis">mirabilis</tp:taxon-name-part></tp:taxon-name></italic> (Lour.) Druce (<xref ref-type="bibr" rid="B5">Bert et al. 2011</xref>). In underground traps, nematodes were rare and in different compositions compared to the aboveground trap. The most abundant were members of the families <tp:taxon-name><tp:taxon-name-part taxon-name-part-type="family">Cephalobidae</tp:taxon-name-part></tp:taxon-name> (<italic><tp:taxon-name><tp:taxon-name-part taxon-name-part-type="genus" reg="Heterocephalobus">Heterocephalobus</tp:taxon-name-part></tp:taxon-name></italic>) and <tp:taxon-name><tp:taxon-name-part taxon-name-part-type="family">Panagrolaimidae</tp:taxon-name-part></tp:taxon-name> (<italic><tp:taxon-name><tp:taxon-name-part taxon-name-part-type="genus" reg="Panagrolaimus">Panagrolaimus</tp:taxon-name-part></tp:taxon-name></italic>). One of the most interesting inquilines found in the underground pitchers was a new species of annelid worm, <italic><tp:taxon-name><tp:taxon-name-part taxon-name-part-type="genus" reg="Pristina">Pristina</tp:taxon-name-part><tp:taxon-name-part taxon-name-part-type="species" reg="armata">armata</tp:taxon-name-part></tp:taxon-name></italic> (family <tp:taxon-name><tp:taxon-name-part taxon-name-part-type="family">Naididae</tp:taxon-name-part></tp:taxon-name>), described previously by <xref ref-type="bibr" rid="B51">Schenková and Čermák (2013)</xref>.</p><table-wrap id="T3" position="float" orientation="portrait"><label>Table 3.</label><caption><p>Infauna composition of <italic><tp:taxon-name><tp:taxon-name-part taxon-name-part-type="genus" reg="Nepenthes">Nepenthes</tp:taxon-name-part><tp:taxon-name-part taxon-name-part-type="species" reg="pudica">pudica</tp:taxon-name-part></tp:taxon-name></italic> based on analysis of five underground pitchers and one aerial pitcher. (abovegr. = aerial pitcher; L1, L2, L3, L4 – larval stages).</p></caption><table id="TID0EWFBI" rules="all"><tbody><tr><th rowspan="2" colspan="1">Infauna composition in traps</th><th rowspan="1" colspan="5">traps from root cavity</th><th rowspan="1" colspan="1">abovegr.</th><th rowspan="2" colspan="1">total</th></tr><tr><th rowspan="1" colspan="1">trap 1</th><th rowspan="1" colspan="1">trap 2</th><th rowspan="1" colspan="1">trap 3</th><th rowspan="1" colspan="1">trap 4</th><th rowspan="1" colspan="1">trap 5</th><th rowspan="1" colspan="1">trap 6</th></tr><tr><td rowspan="1" colspan="1"><tp:taxon-name><tp:taxon-name-part taxon-name-part-type="order">Diptera</tp:taxon-name-part></tp:taxon-name>, <tp:taxon-name><tp:taxon-name-part taxon-name-part-type="family">Stratiomyidae</tp:taxon-name-part></tp:taxon-name> (larvae)</td><td rowspan="1" colspan="1">1</td><td rowspan="2" colspan="3"/><td rowspan="1" colspan="1">6</td><td rowspan="4" colspan="1"/><td rowspan="1" colspan="1">7</td></tr><tr><td rowspan="1" colspan="1"><tp:taxon-name><tp:taxon-name-part taxon-name-part-type="order">Diptera</tp:taxon-name-part></tp:taxon-name>, <tp:taxon-name><tp:taxon-name-part taxon-name-part-type="family">Culicidae</tp:taxon-name-part></tp:taxon-name>: <italic><tp:taxon-name><tp:taxon-name-part taxon-name-part-type="genus" reg="Uranotaenia">Uranotaenia</tp:taxon-name-part></tp:taxon-name></italic> sp. 1</td><td rowspan="2" colspan="1">2 L1,1 L3,4 L4</td><td rowspan="3" colspan="1">4 L3,11 L4</td><td rowspan="1" colspan="1">22</td></tr><tr><td rowspan="1" colspan="1"><tp:taxon-name><tp:taxon-name-part taxon-name-part-type="order">Diptera</tp:taxon-name-part></tp:taxon-name>, <tp:taxon-name><tp:taxon-name-part taxon-name-part-type="family">Culicidae</tp:taxon-name-part></tp:taxon-name>: <italic><tp:taxon-name><tp:taxon-name-part taxon-name-part-type="genus" reg="Uranotaenia">Uranotaenia</tp:taxon-name-part></tp:taxon-name></italic> sp. 2</td><td rowspan="1" colspan="1">9 L3</td><td rowspan="1" colspan="1">5 L2,1 L3,2 L4</td><td rowspan="1" colspan="1">1 L1,3 L2,7 L4</td><td rowspan="1" colspan="1">28</td></tr><tr><td rowspan="1" colspan="1"><tp:taxon-name><tp:taxon-name-part taxon-name-part-type="order">Diptera</tp:taxon-name-part></tp:taxon-name>, <tp:taxon-name><tp:taxon-name-part taxon-name-part-type="family">Culicidae</tp:taxon-name-part></tp:taxon-name>: <italic><tp:taxon-name><tp:taxon-name-part taxon-name-part-type="genus" reg="Culex">Culex</tp:taxon-name-part></tp:taxon-name></italic> sp.</td><td rowspan="3" colspan="1">4 L4</td><td rowspan="11" colspan="1">4 L2,1 L4</td><td rowspan="1" colspan="1">3 L4</td><td rowspan="2" colspan="1">1 L4</td><td rowspan="1" colspan="1">13</td></tr><tr><td rowspan="1" colspan="1"><tp:taxon-name><tp:taxon-name-part taxon-name-part-type="order">Diptera</tp:taxon-name-part></tp:taxon-name>, <tp:taxon-name><tp:taxon-name-part taxon-name-part-type="subsection">Acalyptrata</tp:taxon-name-part></tp:taxon-name></td><td rowspan="10" colspan="1">2 L2</td><td rowspan="10" colspan="1">1 L1, 4 L2</td><td rowspan="8" colspan="1">8 L1</td><td rowspan="1" colspan="1">15</td></tr><tr><td rowspan="1" colspan="1"><tp:taxon-name><tp:taxon-name-part taxon-name-part-type="phylum">Annelida</tp:taxon-name-part></tp:taxon-name>, <tp:taxon-name><tp:taxon-name-part taxon-name-part-type="family">Naididae</tp:taxon-name-part></tp:taxon-name>: <italic><tp:taxon-name><tp:taxon-name-part taxon-name-part-type="genus" reg="Pristina">Pristina</tp:taxon-name-part><tp:taxon-name-part taxon-name-part-type="species" reg="armata">armata</tp:taxon-name-part></tp:taxon-name></italic></td><td rowspan="2" colspan="1">6</td><td rowspan="1" colspan="1">6</td></tr><tr><td rowspan="1" colspan="1"><tp:taxon-name><tp:taxon-name-part taxon-name-part-type="phylum">Nematoda</tp:taxon-name-part></tp:taxon-name>, <tp:taxon-name><tp:taxon-name-part taxon-name-part-type="family">Cephalobidae</tp:taxon-name-part></tp:taxon-name>: <italic><tp:taxon-name><tp:taxon-name-part taxon-name-part-type="genus" reg="Heterocephalobus">Heterocephalobus</tp:taxon-name-part></tp:taxon-name></italic> sp.</td><td rowspan="8" colspan="1">8</td><td rowspan="1" colspan="1">8</td></tr><tr><td rowspan="1" colspan="1"><tp:taxon-name><tp:taxon-name-part taxon-name-part-type="phylum">Nematoda</tp:taxon-name-part></tp:taxon-name>, <tp:taxon-name><tp:taxon-name-part taxon-name-part-type="order">Aphelenchida</tp:taxon-name-part></tp:taxon-name>: <italic><tp:taxon-name><tp:taxon-name-part taxon-name-part-type="genus" reg="Aphelenchoides">Aphelenchoides</tp:taxon-name-part></tp:taxon-name></italic> sp. 1</td><td rowspan="1" colspan="1">1</td><td rowspan="1" colspan="1">1</td></tr><tr><td rowspan="1" colspan="1"><tp:taxon-name><tp:taxon-name-part taxon-name-part-type="phylum">Nematoda</tp:taxon-name-part></tp:taxon-name>, <tp:taxon-name><tp:taxon-name-part taxon-name-part-type="order">Aphelenchida</tp:taxon-name-part></tp:taxon-name>: <italic><tp:taxon-name><tp:taxon-name-part taxon-name-part-type="genus" reg="Aphelenchoides">Aphelenchoides</tp:taxon-name-part></tp:taxon-name></italic> sp. 2</td><td rowspan="1" colspan="1">1</td><td rowspan="1" colspan="1">1</td></tr><tr><td rowspan="1" colspan="1"><tp:taxon-name><tp:taxon-name-part taxon-name-part-type="phylum">Nematoda</tp:taxon-name-part></tp:taxon-name>, <tp:taxon-name><tp:taxon-name-part taxon-name-part-type="family">Panagrolaimidae</tp:taxon-name-part></tp:taxon-name>: <italic><tp:taxon-name><tp:taxon-name-part taxon-name-part-type="genus" reg="Propanagrolaimus">Propanagrolaimus</tp:taxon-name-part></tp:taxon-name></italic> sp.</td><td rowspan="1" colspan="1">8</td><td rowspan="1" colspan="1">8</td></tr><tr><td rowspan="1" colspan="1"><tp:taxon-name><tp:taxon-name-part taxon-name-part-type="phylum">Nematoda</tp:taxon-name-part></tp:taxon-name>, <tp:taxon-name><tp:taxon-name-part taxon-name-part-type="subfamily">Wilsonematinae</tp:taxon-name-part></tp:taxon-name>: <italic><tp:taxon-name><tp:taxon-name-part taxon-name-part-type="genus" reg="Ereptonema">Ereptonema</tp:taxon-name-part></tp:taxon-name></italic> sp.</td><td rowspan="1" colspan="1">1</td><td rowspan="1" colspan="1">1</td></tr><tr><td rowspan="1" colspan="1"><tp:taxon-name><tp:taxon-name-part taxon-name-part-type="phylum">Nematoda</tp:taxon-name-part></tp:taxon-name>, <tp:taxon-name><tp:taxon-name-part taxon-name-part-type="family">Plectidae</tp:taxon-name-part></tp:taxon-name>: <italic><tp:taxon-name><tp:taxon-name-part taxon-name-part-type="genus" reg="Plectus">Plectus</tp:taxon-name-part></tp:taxon-name></italic> sp.</td><td rowspan="3" colspan="1">1</td><td rowspan="1" colspan="1">1</td></tr><tr><td rowspan="1" colspan="1"><tp:taxon-name><tp:taxon-name-part taxon-name-part-type="phylum">Nematoda</tp:taxon-name-part></tp:taxon-name>, <tp:taxon-name><tp:taxon-name-part taxon-name-part-type="family">Diplogasteridae</tp:taxon-name-part></tp:taxon-name>: <italic><tp:taxon-name><tp:taxon-name-part taxon-name-part-type="genus" reg="Pristionchus">Pristionchus</tp:taxon-name-part></tp:taxon-name></italic> sp.</td><td rowspan="1" colspan="1">27</td><td rowspan="1" colspan="1">27</td></tr><tr><td rowspan="1" colspan="1"><tp:taxon-name><tp:taxon-name-part taxon-name-part-type="phylum">Nematoda</tp:taxon-name-part></tp:taxon-name>, <tp:taxon-name><tp:taxon-name-part taxon-name-part-type="family">Rhabditidae</tp:taxon-name-part></tp:taxon-name> (dauer larvae)</td><td rowspan="1" colspan="1">16</td><td rowspan="1" colspan="1">16</td></tr><tr><td rowspan="1" colspan="1">
                    <bold>Sum of individuals</bold>
                  </td><td rowspan="1" colspan="1">
                    <bold>20</bold>
                  </td><td rowspan="1" colspan="1">
                    <bold>14</bold>
                  </td><td rowspan="1" colspan="1">
                    <bold>13</bold>
                  </td><td rowspan="1" colspan="1">
                    <bold>30</bold>
                  </td><td rowspan="1" colspan="1">
                    <bold>26</bold>
                  </td><td rowspan="1" colspan="1">
                    <bold>51</bold>
                  </td><td rowspan="1" colspan="1">
                    <bold>154</bold>
                  </td></tr><tr><td rowspan="1" colspan="1">
                    <bold>Sum of taxa</bold>
                  </td><td rowspan="1" colspan="1">
                    <bold>4</bold>
                  </td><td rowspan="1" colspan="1">
                    <bold>2</bold>
                  </td><td rowspan="1" colspan="1">
                    <bold>3</bold>
                  </td><td rowspan="1" colspan="1">
                    <bold>8</bold>
                  </td><td rowspan="1" colspan="1">
                    <bold>3</bold>
                  </td><td rowspan="1" colspan="1">
                    <bold>3</bold>
                  </td><td rowspan="1" colspan="1">
                    <bold>14</bold>
                  </td></tr></tbody></table></table-wrap><fig id="F3" position="float" orientation="portrait"><object-id xmlns:xlink="http://www.w3.org/1999/xlink" content-type="doi" xlink:type="simple">10.3897/phytokeys.201.82872.figure3</object-id><object-id xmlns:xlink="http://www.w3.org/1999/xlink" content-type="arpha" xlink:type="simple">58F620DB-5AA7-58BC-AD5A-2FB0D4A0D8A2</object-id><label>Figure 3.</label><caption><p><italic><tp:taxon-name><tp:taxon-name-part taxon-name-part-type="genus" reg="Nepenthes">Nepenthes</tp:taxon-name-part><tp:taxon-name-part taxon-name-part-type="species" reg="pudica">pudica</tp:taxon-name-part></tp:taxon-name></italic><bold>A</bold> male flowers <bold>B</bold> male plant with inflorescence <bold>C</bold> infructescence <bold>D</bold> female plant with infructescence. Photographs by M. Dančák.</p></caption><graphic xmlns:xlink="http://www.w3.org/1999/xlink" xlink:href="phytokeys-201-077_article-82872__-g003.jpg" position="float" orientation="portrait" xlink:type="simple" id="oo_704709.jpg"><uri content-type="original_file" xlink:type="simple">https://binary.pensoft.net/fig/704709</uri></graphic></fig><fig id="F4" position="float" orientation="portrait"><object-id xmlns:xlink="http://www.w3.org/1999/xlink" content-type="doi" xlink:type="simple">10.3897/phytokeys.201.82872.figure4</object-id><object-id xmlns:xlink="http://www.w3.org/1999/xlink" content-type="arpha" xlink:type="simple">B2085BA5-44B1-562F-9D7A-60F9AE9D81A4</object-id><label>Figure 4.</label><caption><p><italic><tp:taxon-name><tp:taxon-name-part taxon-name-part-type="genus" reg="Nepenthes">Nepenthes</tp:taxon-name-part><tp:taxon-name-part taxon-name-part-type="species" reg="pudica">pudica</tp:taxon-name-part></tp:taxon-name></italic>, <abbrev xmlns:xlink="http://www.w3.org/1999/xlink" xlink:title="scanning electron microscopy" id="ABBRID0ENUBG" xlink:type="simple">SEM</abbrev> images of lower pitcher <bold>A</bold> outer wall with outer margin of peristome <bold>B</bold> detail of trichome on the outer wall <bold>C</bold> inner wall and inner margin of peristome showing eglandular zone covered with lunate cells and peristome teeth with peristomal glands <bold>D</bold> inner wall showing glandular zone with digestive glands. SEMs by B.J. Płachno.</p></caption><graphic xmlns:xlink="http://www.w3.org/1999/xlink" xlink:href="phytokeys-201-077_article-82872__-g004.jpg" position="float" orientation="portrait" xlink:type="simple" id="oo_704710.jpg"><uri content-type="original_file" xlink:type="simple">https://binary.pensoft.net/fig/704710</uri></graphic></fig></tp:treatment-sec><tp:treatment-sec sec-type="material" id="SECID0E5UBG"><title>Selected specimens examined.</title><p>See Suppl. material <xref ref-type="supplementary-material" rid="S1">1</xref>.</p></tp:treatment-sec><tp:treatment-sec><!--Section generated to contain objects referenced in tp:taxon-treatment.--><fig id="F5" position="float" orientation="portrait"><object-id xmlns:xlink="http://www.w3.org/1999/xlink" content-type="doi" xlink:type="simple">10.3897/phytokeys.201.82872.figure5</object-id><object-id xmlns:xlink="http://www.w3.org/1999/xlink" content-type="arpha" xlink:type="simple">176EB1B7-A545-507B-8576-835CFF08FE3B</object-id><label>Figure 5.</label><caption><p><italic><tp:taxon-name><tp:taxon-name-part taxon-name-part-type="genus" reg="Nepenthes">Nepenthes</tp:taxon-name-part><tp:taxon-name-part taxon-name-part-type="species" reg="pudica">pudica</tp:taxon-name-part></tp:taxon-name></italic><bold>A</bold> habit <bold>B</bold> lower pitcher <bold>C</bold> infructescence <bold>D</bold> male inflorescence <bold>E</bold> detail of climbing stem with a leaf. Drawn by Kateřina Janošíková.</p></caption><graphic xmlns:xlink="http://www.w3.org/1999/xlink" xlink:href="phytokeys-201-077_article-82872__-g005.jpg" position="float" orientation="portrait" xlink:type="simple" id="oo_704711.jpg"><uri content-type="original_file" xlink:type="simple">https://binary.pensoft.net/fig/704711</uri></graphic></fig><supplementary-material xmlns:xlink="http://www.w3.org/1999/xlink" id="S1" position="float" orientation="portrait" xlink:type="simple"><object-id content-type="doi" xlink:type="simple">10.3897/phytokeys.201.82872.suppl1</object-id><object-id content-type="zenodo_dep_id" xlink:type="simple">7076872</object-id><object-id content-type="arpha" xlink:type="simple">64B12F4E-9D44-5F78-9198-5361F2F7CFDE</object-id><label>Supplementary material 1</label><caption><p>List of examined specimens</p></caption><statement content-type="dataType"><label>Data type</label><p>docx file</p></statement><statement content-type="notes"><label>Explanation note</label><p><italic><tp:taxon-name><tp:taxon-name-part taxon-name-part-type="genus" reg="Nepenthes">Nepenthes</tp:taxon-name-part><tp:taxon-name-part taxon-name-part-type="species" reg="hirsuta">hirsuta</tp:taxon-name-part></tp:taxon-name></italic> (including <italic><tp:taxon-name><tp:taxon-name-part taxon-name-part-type="genus" reg="Nepenthes">N.</tp:taxon-name-part><tp:taxon-name-part taxon-name-part-type="species" reg="leptochila">leptochila</tp:taxon-name-part></tp:taxon-name></italic>) and <italic><tp:taxon-name><tp:taxon-name-part taxon-name-part-type="genus" reg="Nepenthes">Nepenthes</tp:taxon-name-part><tp:taxon-name-part taxon-name-part-type="species" reg="hispida">hispida.</tp:taxon-name-part></tp:taxon-name></italic></p></statement><media xlink:href="phytokeys-201-077_article-82872__-s001.docx" mimetype="application" mime-subtype="vnd.openxmlformats-officedocument.wordprocessingml.document" position="float" orientation="portrait" xlink:type="simple" id="oo_704713.docx"><uri content-type="original_file" xlink:type="simple">https://binary.pensoft.net/file/704713</uri></media><permissions><license xlink:type="simple"><license-p>This dataset is made available under the Open Database License (http://opendatacommons.org/licenses/odbl/1.0/). The Open Database License (ODbL) is a license agreement intended to allow users to freely share, modify, and use this Dataset while maintaining this same freedom for others, provided that the original source and author(s) are credited.</license-p></license></permissions><attrib specific-use="authors">Martin Dančák, Ľuboš Majeský, Václav Čermák, Michal R. Golos, Bartosz J. Płachno, Wewin Tjiasmanto</attrib></supplementary-material></tp:treatment-sec><ref-list><ref id="B28"><mixed-citation xmlns:xlink="http://www.w3.org/1999/xlink" xlink:type="simple">IUCN (<year>2022</year>) Guidelines for using the IUCN Red List Categories and Criteria. Version 15. Prepared by the Standards and Petitions Committee. <ext-link xlink:href="https://nc.iucnredlist.org/redlist/content/attachment_files/RedListGuidelines.pdf" ext-link-type="uri" xlink:type="simple">https://nc.iucnredlist.org/redlist/content/attachment_files/RedListGuidelines.pdf</ext-link> [accessed 2 May 2022]</mixed-citation></ref><ref id="B27"><mixed-citation xmlns:xlink="http://www.w3.org/1999/xlink" xlink:type="simple">IUCN (<year>2012</year>) IUCN Red List Categories and Criteria. Version 3.1, 2<sup>nd</sup> ed. IUCN, Gland, Switzerland and Cambridge, UK. <ext-link xlink:href="https://portals.iucn.org/library/node/10315" ext-link-type="uri" xlink:type="simple">https://portals.iucn.org/library/node/10315</ext-link> [accessed 2 May 2022]</mixed-citation></ref><ref id="B7"><mixed-citation xmlns:xlink="http://www.w3.org/1999/xlink" xlink:type="simple"><person-group><name name-style="western"><surname>Bonhomme</surname><given-names>V</given-names></name><name name-style="western"><surname>Gounand</surname><given-names>I</given-names></name><name name-style="western"><surname>Alaux</surname><given-names>C</given-names></name><name name-style="western"><surname>Jousselin</surname><given-names>E</given-names></name><name name-style="western"><surname>Barthélémy</surname><given-names>D</given-names></name><name name-style="western"><surname>Gaume</surname><given-names>L</given-names></name></person-group> (<year>2011</year>) <article-title>The plant-ant <italic><tp:taxon-name><tp:taxon-name-part taxon-name-part-type="genus">Camponotus</tp:taxon-name-part><tp:taxon-name-part taxon-name-part-type="species">schmitzi</tp:taxon-name-part></tp:taxon-name></italic> helps its carnivorous host-plant <italic><tp:taxon-name><tp:taxon-name-part taxon-name-part-type="genus">Nepenthes</tp:taxon-name-part><tp:taxon-name-part taxon-name-part-type="species">bicalcarata</tp:taxon-name-part></tp:taxon-name></italic> to catch its prey.</article-title><source>Journal of Tropical Ecology</source><volume>27</volume>(<issue>1</issue>): <fpage>15</fpage>–<lpage>24</lpage>. <ext-link xlink:href="10.1017/S0266467410000532" ext-link-type="doi" xlink:type="simple">https://doi.org/10.1017/S0266467410000532</ext-link></mixed-citation></ref><ref id="B5"><mixed-citation xmlns:xlink="http://www.w3.org/1999/xlink" xlink:type="simple"><person-group><name name-style="western"><surname>Bert</surname><given-names>W</given-names></name><name name-style="western"><surname>De</surname><given-names>Ley IT</given-names></name><name name-style="western"><surname>van Driessche</surname><given-names>R</given-names></name><name name-style="western"><surname>Segers</surname><given-names>H</given-names></name><name name-style="western"><surname>De Ley</surname><given-names>P</given-names></name></person-group> (<year>2011</year>) <article-title><italic><tp:taxon-name><tp:taxon-name-part taxon-name-part-type="genus">Baujardia</tp:taxon-name-part><tp:taxon-name-part taxon-name-part-type="species">mirabilis</tp:taxon-name-part></tp:taxon-name></italic> gen. n., sp. n. from pitcher plants and its phylogenetic position within <tp:taxon-name><tp:taxon-name-part taxon-name-part-type="family">Panagrolaimidae</tp:taxon-name-part></tp:taxon-name> (<tp:taxon-name><tp:taxon-name-part taxon-name-part-type="phylum">Nematoda</tp:taxon-name-part></tp:taxon-name>: <tp:taxon-name><tp:taxon-name-part taxon-name-part-type="order">Rhabditida</tp:taxon-name-part></tp:taxon-name>).</article-title><source>Nematology</source><volume>5</volume>: <fpage>405</fpage>–<lpage>420</lpage>. <ext-link xlink:href="10.1163/156854103769224395" ext-link-type="doi" xlink:type="simple">https://doi.org/10.1163/156854103769224395</ext-link></mixed-citation></ref><ref id="B51"><mixed-citation xmlns:xlink="http://www.w3.org/1999/xlink" xlink:type="simple"><person-group><name name-style="western"><surname>Schenková</surname><given-names>J</given-names></name><name name-style="western"><surname>Čermák</surname><given-names>V</given-names></name></person-group> (<year>2013</year>) <article-title>Description of <italic><tp:taxon-name><tp:taxon-name-part taxon-name-part-type="genus">Pristina</tp:taxon-name-part><tp:taxon-name-part taxon-name-part-type="species">armata</tp:taxon-name-part></tp:taxon-name></italic> n. sp. (<tp:taxon-name><tp:taxon-name-part taxon-name-part-type="class">Clitellata</tp:taxon-name-part></tp:taxon-name>: <tp:taxon-name><tp:taxon-name-part taxon-name-part-type="family">Naididae</tp:taxon-name-part></tp:taxon-name>: <tp:taxon-name><tp:taxon-name-part taxon-name-part-type="subfamily">Pristininae</tp:taxon-name-part></tp:taxon-name>) from a carnivorous plant (<italic><tp:taxon-name><tp:taxon-name-part taxon-name-part-type="genus">Nepenthes</tp:taxon-name-part></tp:taxon-name></italic> sp.) in Borneo, Indonesia.</article-title><source>Zootaxa</source><volume>3686</volume>(<issue>5</issue>): <fpage>587</fpage>–<lpage>592</lpage>. <ext-link xlink:href="10.11646/zootaxa.3686.5.7" ext-link-type="doi" xlink:type="simple">https://doi.org/10.11646/zootaxa.3686.5.7</ext-link></mixed-citation></ref></ref-list></tp:taxon-treatment>
